# Supplementary material for: The Online Processing of Korean Case by Native Korean Speakers and Second Language Learners as Revealed by Eye Movements
Source: Brain Sci. 2022 Sep 11;12(9):1230. doi: 10.3390/brainsci12091230 (PMC9496816; doi:10.3390/brainsci12091230)
Supplement: Supplementary file 1 [file brainsci-12-01230-s001.zip]

Archive with 1 entries (1 files):
- brainsci-1873311-supplementary.pdf
